# Supplementary material for: Polytetrafluoroethylene Felt Inlay Neomedia and Tissue Glue Do Not Prevent Reoperation in Type A Aortic Dissection
Source: J Clin Med. 2024 Nov 6;13(22):6663. doi: 10.3390/jcm13226663 (PMC11595186; doi:10.3390/jcm13226663)
Supplement: Supplementary file 1 [file jcm-13-06663-s001.zip]

Archive with 1 entries (1 files):
- jcm-3255531-supplementary.xls
