# Supplementary material for: Polytetrafluoroethylene Felt Inlay Neomedia and Tissue Glue Do Not Prevent Reoperation in Type A Aortic Dissection
Source: J Clin Med. 2024 Nov 6;13(22):6663. doi: 10.3390/jcm13226663 (PMC11595186; doi:10.3390/jcm13226663)
Supplement: Supplementary file 1 [file jcm-13-06663-s001.zip › jcm-3255531-supplementary.xls]

## Sheet: Table S1
	Before IPTW					After IPTW
	Felt, n = 66	No felt, n = 25	Diff*	p		Felt, n = 66	No felt, n = 25	Diff*	p
Age, y	64.9 ± 12.3	62.3 ± 11.5	-0.218363	0.362452		65.1 ± 12.1	64.1 ± 11.7	-0.0859268	0.714761
BMI	26.8 ± 5.6	27.8 ± 4.7	0.20851	0.400769		26.7 ± 5.5	27.1 ± 4.8	0.0793651	0.730534
Female	29 (43.9%)	6 (24.0%)	0.430662	0.0862566		25 (38.2%)	9 (36.9%)	0.0265469	0.922787
Diabetes Mellitus	11 (16.7%)	1 (4.0%)	0.425438	0.14367		9 (13.1%)	2 (9.9%)	0.0991923	0.773362
Dyslipidemia	19 (28.8%)	3 (12.0%)	0.425997	0.106277		16 (24.5%)	6 (23.6%)	0.0193219	0.949847
Arterial hypertension	49 (74.5%)	16 (63.6%)	0.237729	0.340864		49 (73.7%)	18 (72.4%)	0.0298143	0.907155
Smoker	23 (34.8%)	10 (40.0%)	-0.106604	0.648479		25 (37.2%)	11 (42.7%)	-0.111547	0.676848
Pulmonary disease	12 (18.2%)	2 (8.0%)	0.30536	0.242813		10 (14.9%)	2 (7.3%)	0.243372	0.329236
Coagulation Disorder	32 (49.2%)	12 (48.0%)	0.0241382	0.918683		31 (46.6%)	14 (56.0%)	-0.188236	0.465603
Previous cerebrovascular event	23 (34.8%)	9 (36.0%)	-0.0240778	0.918212		24 (36.9%)	11 (45.4%)	-0.174305	0.510161
Last pre-operative creatinine	89.0 ± 33.6	90.2 ± 19.7	0.0420597	0.867186		90.1 ± 35.7	87.2 ± 21.8	-0.0969794	0.646138
Creatinine clearance, ml/min	83.6 ± 39.7	91.6 ± 33.8	0.216339	0.364288		83.0 ± 38.8	87.5 ± 35.5	0.120649	0.603532
Ejection Fraction, %	57.5 ± 7.4	56.8 ± 9.3	-0.093329	0.675851		58.0 ± 7.2	57.5 ± 7.8	-0.0568579	0.813608
Logistic EUROScore	38.7 ± 22.3	36.4 ± 22.9	-0.102423	0.662043		37.6 ± 21.6	39.1 ± 27.9	0.0604389	0.808957
Euroscore2	19.0 ± 16.9	15.7 ± 12.5	-0.221611	0.37833		18.0 ± 15.5	16.3 ± 15.6	-0.106409	0.65409
Cardiovascular family history	12 (18.2%)	2 (8.0%)	0.30536	0.242813		10 (15.2%)	3 (13.5%)	0.0484217	0.875454
Angina CCS III / IV	14 (21.2%)	2 (8.0%)	0.380826	0.155836		11 (17.4%)	3 (13.7%)	0.101055	0.749146
